# Supplementary material for: Levels and Patterns of Nucleotide Variation in Domestication QTL Regions on Rice Chromosome 3 Suggest Lineage-Specific Selection
Source: PLoS One. 2011 Jun 6;6(6):e20670. doi: 10.1371/journal.pone.0020670 (PMC3108957; doi:10.1371/journal.pone.0020670)
Supplement: Table S1 — Rice accessions used in this study. (XLS) [file pone.0020670.s001.xls]

## Sheet: Sheet1
species	variety	accession name	Origin	status	IRGC#	RA #b	GRIN #d	Other #e
Oryza sativa	indica	93-11	China	Elite		RA5531
Oryza sativa	indica	Ai-Chiao-Hong*	China	Landrace	IRGC# 51250	RA4967	PI 584576
Oryza sativa	indica	Badkalamakati*	India/Bangladesh	Landrace	IRGC# 45011	RA4991
Oryza sativa	indica	Binulawan*	Philippines	Landrace	IRGC# 26872	RA4871	PI 584554
Oryza sativa	indica	Cere_Air*	Indonesia (S. Sumatra)	Landrace	IRGC# 43369	RA4953
Oryza sativa	indica	Chau*	Vietnam	Landrace	IRGC# 56036	RA4974
Oryza sativa	indica	Chhote_Dhan*	Nepal	Landrace	IRGC# 58930	RA4978
Oryza sativa	indica	Deegeowoogen*	Taiwan	Landrace		RA5344	PI 279131
Oryza sativa	indica	Dholi Boro**	Bangladesh	Landrace	IRGC# 27513	RA4984
Oryza sativa	indica	Guan-Yin-Tsan*	China	Landrace	IRGC# 51300	RA4968	PI 584577
Oryza sativa	indica	Hsia-Chioh-Keh-Tu*	Taiwan	Landrace	IRGC# 8240	RA4898
Oryza sativa	indica	IR64	IRRI	Elite	IRGC# 66970	RA5133
Oryza sativa	indica	Kalukantha*	Sri Lanka	Landrace	IRGC# 7755	RA4983
Oryza sativa	indica	Khao Dawk Mali -105*	Thailand	Landrace	IRGC# 27748	RA4878
Oryza sativa	indica	Lalaman*	India	Landrace	IRGC# 46202	RA4956
Oryza sativa	indica	Mudgo*	India	Landrace	IRGC# 6663	RA5282
Oryza sativa	indica	Pao-Tou-Hung*	China	Landrace	IRGC# 51400	RA4992	PI 584578
Oryza sativa	indica	Pin Kaeo*	Thailand	Landrace	IRGC# 5803	RA4883
Oryza sativa	indica	Popot-165*	Indonesia (E. Kalimantan)	Landrace	IRGC# 43545	RA4987
Oryza sativa	indica	Rathuwee*	Sri Lanka	Landrace	IRGC# 8952	RA4911	PI 584605
Oryza sativa	indica	Taducan*	Philippines	Landrace		RA5374	PI 280681
Oryza sativa	tropical japonica	Arias*	Indonesia (West Java)	Landrace	IRGC# 43325	RA4951	PI 584570
Oryza sativa	tropical japonica	Asse_Y_Pung*	Philippines (introduced)	Landrace		RA5333	CI 461
Oryza sativa	tropical japonica	Azucena	Philippines	Landrace	IRGC# 328	RA5535
Oryza sativa	tropical japonica	Cicih_Beton*	Indonesia (Bali)	Landrace	IRGC# 43372	RA4955
Oryza sativa	tropical japonica	Davao*	Philippines	Landrace	IRGC# 8244	RA4901
Oryza sativa	tropical japonica	Fortuna*	Louisiana	Landrace		RA5045	CI 1344
Oryza sativa	tropical japonica	Gotak_Gatik*	Indonesia (C. Java)	Landrace	IRGC# 43397	RA4959	PI 584572
Oryza sativa	tropical japonica	Gundil_Kuning*	Indonesia	Landrace	IRGC# 16428	RA5297
Oryza sativa	tropical japonica	Jambu*	Indonesia	Landrace	IRGC# 17757	RA5353
Oryza sativa	tropical japonica	Khao Hawm*	Thailand	Landrace	IRGC# 24225	RA5030
Oryza sativa	tropical japonica	Kotobuki Mochi*	Japan	Landrace	IRGC# 2545	RA4882
Oryza sativa	tropical japonica	Ku115*	Thailand	Landrace		RA5294	PI 597044
Oryza sativa	tropical japonica	Lemont*	Texas	Elite	IRGC# 66756	RA4998
Oryza sativa	tropical japonica	Mirti*	Bangladesh	Landrace	IRGC# 25901	RA4970	PI 584553
Oryza sativa	tropical japonica	Npe-844*	Pakistan	Landrace	IRGC# 38698	RA4948	PI 584568
Oryza sativa	tropical japonica	Padi_Kasalle*	Indonesia	Landrace	IRGC# 8261	RA4905	PI 584546
Oryza sativa	tropical japonica	Sinampaga_Selection*	Philippines	Landrace		RA5396	CI 12168
Oryza sativa	tropical japonica	Trembese*	Indonesia (East Java)	Landrace	IRGC# 43675	RA4988
Oryza rufipogon			China	Wild	IRGC# 105404	RA162
Oryza rufipogon			Malaysia	Wild	IRGC# 105491	RA2747=RA163
Oryza rufipogon			India	Wild	IRGC# 106144	RA2762
Oryza rufipogon			Laos	Wild	IRGC# 106163	RA171
Oryza rufipogon			Nepal	Wild		RA4814		R1
Oryza rufipogon			Nepal	Wild		RA4823		R10(a)
Oryza rufipogon			Nepal	Wild		RA4825		R12(c)
Oryza rufipogon			Nepal	Wild		RA4828		R15(b)
Oryza rufipogon			Nepal	Wild		RA4815		R2(a)
Oryza rufipogon			Nepal	Wild		RA4816		R3(a)
Oryza rufipogon			Nepal	Wild		RA4826		R13
Oryza rufipogon			Nepal	Wild		RA4820		R7(b)
Oryza rufipogon			China	Wild		RA4782		W1952
Oryza rufipogon			China	Wild		RA4783		W1953(-3)
Oryza rufipogon			China	Wild		RA4784		W1955
Oryza rufipogon			China	Wild		RA4785		W1956(-2)
Oryza rufipogon			China	Wild		RA4786		W1957
Oryza rufipogon			China	Wild		RA4790		W1961(-1)
Oryza rufipogon			China	Wild		RA4792		W1963
Oryza rufipogon			China	Wild		RA4794		W1965(-2)
a * indicates same accession used in Garris et al. (2005); ** indicates corrected subpopulation identity compared to Garris et al. (2005)
b RA#: Rice Accession numbers of the McCouch Lab, Cornell University, Ithaca, NY
c IRGC#: International Rice Germplasm Collection (IRRI, Philippines)
d GRIN: Germplasm Resources Information Network; PI: Plant Introduction; Cl: Cereal Investigation;
W#: Rice Germplasm Collection in Mishima, Japan; R#: collected by Dr. Hee Jong Koh, Soeul National University, Seoul, Korea
