# Supplementary material for: Levels and Patterns of Nucleotide Variation in Domestication QTL Regions on Rice Chromosome 3 Suggest Lineage-Specific Selection
Source: PLoS One. 2011 Jun 6;6(6):e20670. doi: 10.1371/journal.pone.0020670 (PMC3108957; doi:10.1371/journal.pone.0020670)
Supplement: Table S3 — Primers used to amplify the gene fragments used in this study. (XLS) [file pone.0020670.s003.xls]

## Sheet: Sheet1
Fragment	FORWARD primer	REVERSE primer
X3A_001	AGCATTATCAAAGAGGGCCGAAC	TGGCATTATCTTCAAGGACCTCAC
X3A_002	TTGGGGCTTTTACACTTCAGCA	GGTGCAAGATCCAGGAAGACTTT
X3A_003	GTATCATCACTGGATTGTACCC	AAACTCAACAACTGCTCGAC
X3A_004	ACAGCTGGGAAAGGTGTCAATGT	TGTTACCAACAGCGACTTGCTTG
X3A_005	AGCCAGGACAATAGCTGGAAATC	CTGCAGCCAAGATCCAGGTTATC
X3A_006	GGCTTCCAGTGCAGCAACTAA	ACTAACAGGAAGGACTGGAGGAGT
X3A_007	GGCAGTGGAGTCTGGCAGAAAAAC	GCTGCGGGCAGCCAGAAGAT
X3A_008	GTCGGGCTAAGAATCTCATCGTC	CTTGGAGAAGTTGGTCGATGTCC
X3A_009	GCGGTGTGACGTCTTCAGAGTT	TTGCAGCAGGCCTACTATTGACA
X3A_011	TATTCTGCCTGCAGCAAGATCC	GGTACCTAATTTCGGCACGACAG
X3A_012	GGTGCTGATGACTTGGATTTTCC	CCTATGGAGCCCCTCAACTTCTT
X3A_013	GTCGACAAGCTTAAGAAGATGG	TGTCATCAGTGGTGGTAGTCTTG
X3A_014	CCTGGAAAGACTGACAAAGAAGG	AACACGCTCTTCACAAGAATCG
X3A_015	CATTATACGCTGGCGAAGGATGT	ACCAATTCTTCACGCCCTATGTC
X3A_016	AAGGGCTTCTGCGATACCTGTTA	CTTCCCTTTCAGATCCACCCAAT
X3A_017	AGGTCTGCAGGTCCAGATGTCTC	TGATCGAACCAGACGTAGAGCAC
X3A_018	TTGGTCTTTAGGATGGCTCCAGA	TCATTGCCTTCATGGGAGGATAC
X3A_019	CTTGGGAACAATTCCGTATCAGC	CTGAGCTTCCAAACCAAGCTCTC
X3A_020	GTCTACCAGTGGATCCTGCTTGC	GCCAAATTCACCGACAGAAACTC
X3A_021	TTCCTTGGGATAGGTCTGACAGG	CCCATTTACACCCTCCAAATTTCC
X3A_022	GTCAAGCTGAGCCTGTTGATTGA	CTAAGCATGACCGACCAACCTG
X3A_023	GAAGCCTGGTGGGATGAAGAACT	CCTCCCACCAACATTGTGAATATG
X3B_001	AGCAGAGCTCACGAGAATGAGGT	CAGAAGGAATATCGAAGTGGCAGA
X3B_003	CGATGAGTTGTCTTTGGACCTGA	AAGGCGCAGTGCTTCAGTAAGAT
X3B_004	GTACTCACCACCCACCATCACTG	CAGTGCATCCTTTCACATTGTCC
X3B_005	AGTGCAGAAGAGAGTTCAGATG	CCTCAGCATCCATATCATCA
X3B_006	GAAATGTGGCAGCGTAAAGATG	GAAAGCAAACTTGGCCTCACTTC
X3B_007	CAAATGTCCACCAGGTTTCAAGG	TACCGCCACAACTGCACTCATAG
X3B_008	CACTACTCTCTCAGCACAACTCACAC	GCAGAAAGCCCAGTTGTGTCTC
X3B_009	GAATCCCAACACACACTCAACCA	CTCCAACTTTGTAGAATCCTGGTGAC
X3B_010	CCTTTGGGGTGCTCAAAAAGTG	CCACTCCCAGTTTGCCAGATAAC
X3B_011	TATGCTCAGTGTTTGCTCGTCCTACG	TTTGGATGCAGCGCCATAGCC
X3B_012	GATGTATGGCCCTACCTGGAGAA	GATGCAACAAGATTACCGTCACTG
X3B_013	TTTCCCAGTCACTACCACGTGAA	GCCGAGAATCAGTTCAGTTACAGC
X3B_014	GTCGCTTCAGAAGGAAATCATCG	ATCACAGCCTGAAAGCTCATTCC
X3B_015	GAGGGAGGTGGAGGATCTCTTCT	AGCATGCGGCACCTTAAGTATGT
X3B_016	AACAGAGGTGCCCTTATTCC	ATATGAAGGGATACGAGGTTGC
X3B_017	GCTGGTAAAGGTGATTCAGTGACA	GGTTGTAGCCTCTTTGGACATACG
X3B_018	GCCACCTATTTCTGCTGATGGAG	CAGAGACACCATTGCTCAAGCTC
X3B_019	TATTGGAAGAGGGCCAAAAGCTC	GTACTCCGGCAAAACAGAAATGG
X3B_020	TTGGTGCTAGACGACACCTTGAG	ATTGCCAACAGATCCACCAAGAG
X3B_021	TGTCTCAAAAAGTCGGTCTGCAC	CACCCTCTTGAACAGCTGATGTG
X3B_022	TAGCAGCTGAAGGAACCGATCTT	GGGTGGTGTTGAAGTTTGTAGCC
X3B_023	GTCTCAGCTAACATTCCCATTCAG	GGCTGCCACTAATTTTGATACCTG
X3B_024	ATACAAGGAGTCGGCAGCTTTTG	TGTAAAGTGAGAGCTTGCCTCCA
X3B_025	GCATGTTCTCCGAGAGCTACCAT	GCATAGCATTTATCCGAGCATCC
X3B_026	ATCTCAAAGCCCACGCATAGGTA	GGATGCAGCAGACGGAGTTAGTT
X3B_027	GGCAGGTATGCTTGTCAAACTGA	ATCTTCAGAGGAGCTTCCGTCCT
X3B_028	AAACACTGGATGGGCTGTTACCT	CCAGCTTTTCAGCCAATCTTTG
X3B_033	CCAGGGAAGCAGAAAATATAGTGG	GCTGACAAAAGCGTAACAAGAGG
X3C_001	CACTCTAGGAACTTTTGGCGCAAT	GTCTTCTTATCCGGCAGAATGGA
X3C_002	GAAATGCAGGCTATTCCCATCAG	CGATGGATCCCTTCACTTGGATA
X3C_003	AAGGTGTTTGCTCATGGCAGTG	AGCCAAGCATTTCAGGTCTGATG
X3C_004	GGCTTATCCAGAGGGATTTCCTG	CCACTTTCGTTAGGTACCCGTTG
X3C_005	AACAGAGACAGCAAGCGATGATG	CTGAAGCACTGGAAGCTGGTTCT
X3C_006	GGAAATAGTAAGGCGGCTCATCC	GGAGTCCTCCTCTTGATGGTGAA
X3C_007	GGGATTAACGGTGAAGGAAATGG	CCTCACCTAGCTCCCAGTCACAT
X3C_008	GAATTCTGTGGCGCGTCTTATTC	AGGATGGCACAGTGAAAGGTAGC
X3C_009	TTGGCATACGACTCACACTCCAT	AAACAGAAAGACGCTGCCACATC
X3C_010	TATTGAGTCACTGGGGCTGGAAT	CAGCTTGCACAAGGAGACTGAAG
X3C_011	CTGTGACAGGAAATAAGACACCTCTG	TAGCAGCTCCCTTTCAAGGTCTG
X3C_012	CATGCTCACAAGTCACAACTGATG	CCACACATTTGCATTCCCGTA
X3C_013	TGAGGTCTCAAAGGAACTGTTTGG	GTGGAGGCACTGATGCAGACATA
X3C_014	CACCTGAAGCGGCTCAACAAG	CGCAATCTATGATGTCCCCATCT
X3C_015	GGGAGAACTCCTGCAAGATCAAC	ATCTGCTGGCTGTTCACCATCTT
X3C_016	GCTTAGAGAGGCCTTGGTTGATG	CGGCAAACTCGTCGTAGCTTATT
X3C_017	CAAGGCCCAATCAAGTGACAATC	CGGAGTGCTAGGAGCAATGTTCT
X3C_018	CTGCTGAACTTGCAGATGGTGAT	TGTGAAGTTTCTTCCCAGTTCGAC
X3C_019	AGATGTTGCAATCAGCACAGAGC	CCCTTCCATAGCAGCAAGACATT
X3C_020	GAAATTTCAACAGAGTGGGCTTGC	ACCACCTGTTCGTCACTTTCACC
X3C_021	AAGCCAGGCTACGAACATCTGAG	CTCCCTCAGGGTTGAGTTTAGCA
X3C_022	GATCTGCCTGGATATGGTTTTGC	GTGTGCACAAGAAGGCACACTCT
X3C_023	TGTTCTGAGTGAGAGTCGTGCAA	CATCAGGCTCCTTTCTTTTCCTG
X3C_024	TAAGGCTGAATCTGACTGCCTTG	TCTTCCTCCATACTGCGGTACCTA
X3C_025	ATACATTGGCAGGCCAGGTAGTT	GCACCACCCCAAAGCTATAAACA
X3C_026	AGGACTGGTTCTCTTCCAGCAG	CCTTTCCACCTACCATCTGGATAA
X3C_027	GGTGAAATACTTGCTGGGACACC	TGGAGACTGGAGCATTTCTGCTT
X3C_028	GAGGATGAAAGAGCAACATTCGAG	ATCAGATACTTGTTGGCCAGTCC
X3C_029	CCTGACCCGATGAAGATACCAAG	AAGAGAAGAATCCAACCCATCCTC
X3C_030	GCCACCCTCTTCACGTTCTCTTA	TCAAGCAAGAGCTCACCTTCTCA
X3C_031	GGATTTCCCAGGTTATGCACTTG	GGAGTGAAGGTGTCCTGTGCTTT
X3C_032	GAGTTCTCATCGTGCACGTGTCT	GTGACAAATTCTTTGCCCGACTC
X3C_033	CGTACAGCTATGGAGGGATCAGG	GGCAAGTAACATGGCATCTTCATC
X3C_034	GCTTCCAGGTTTTGGAGGAACTT	TCAAAGCTCTCTGTCCCCCAATA
X3C_035	GGCGTTACCTTAGCGACCTTCAG	CGACCAAGTCAAACTCTTCAGATCC
X3C_036	GATCCGATCGTGGCTGTCTCTT	CCTTTGATGGTGGTCACAGACAC
X3C_037	GTCGTGTTGGATCTCAAGGAGGT	GGACCATTTCCCTTCGAACTTCT
X3C_038	GACGAGCTCGACATTGCTATCG	CCAACCCTCAGATGTTTAGTCAATGG
